# Supplementary material for: Case Report: Clinical Responses to Tislelizumab as a First-Line Therapy for Primary Hepatocellular Carcinoma With B-Cell Indolent Lymphoma
Source: Front Immunol. 2021 Mar 31;12:634559. doi: 10.3389/fimmu.2021.634559 (PMC8044442; doi:10.3389/fimmu.2021.634559)
Supplement: Supplementary file 1 [file Presentation_1.zip]

Archive with 6 entries (5 files):
- 634559_SupMaterial/CLINICAL RESEARCH PROTOCOL.PDF
- 634559_SupMaterial/Figure Legends.DOCX
- 634559_SupMaterial/Image 1.TIF
- 634559_SupMaterial/Image 2.TIF
- 634559_SupMaterial/Table 1.XLSX
- 634559_SupMaterial/
