# Supplementary material for: Case Report: Clinical Responses to Tislelizumab as a First-Line Therapy for Primary Hepatocellular Carcinoma With B-Cell Indolent Lymphoma
Source: Front Immunol. 2021 Mar 31;12:634559. doi: 10.3389/fimmu.2021.634559 (PMC8044442; doi:10.3389/fimmu.2021.634559)
Supplement: Supplementary file 1 [file Presentation_1.zip › 634559_SupMaterial/Table 1.XLSX]

## Sheet: Sheet1
Date	HBV-DNA (IU/ml)	HBcAb(S/CO)	HbsAg(IU/ml)	HbeAg(S/CO)	HBcAb-IgM(S/CO)	HbeAb(S/CO)	HbsAb(IU/L）	HCV-Ab
2016-12-06	2630	10.21	177.48	8.701	0.2	1.51	6.24	negative
2017-01-13	<500	undetected	undetected	undetected	undetected	undetected	undetected	undetected
2017-04-10	23500	9.26	105.68	3.931	0.22	1.26	4.48	negative
2018-09-01	undetected	0.1	42.74	1.678	7.39	1.59	2	negative
2018-10-19	undetected	0.15	39.72	1.865	8.17	1.58	1.5	negative
2018-12-24	<30	undetected	undetected	undetected	undetected	undetected	undetected	undetected
2019-01-17	<30	6.8	63.76	1.356	0.15	1.69	2.31	negative
2019-06-17	81	undetected	undetected	undetected	undetected	undetected	undetected	undetected
2019-07-09	86	undetected	undetected	undetected	undetected	undetected	undetected	undetected
2019-10-02	<30	undetected	undetected	undetected	undetected	undetected	undetected	undetected
2019-12-23	<30	undetected	undetected	undetected	undetected	undetected	undetected	undetected
2020-03-17	<30	undetected	undetected	undetected	undetected	undetected	undetected	undetected
